# Supplementary material for: Hem1 controls T cell activation, memory, and the regulated release of immunosuppressive and proinflammatory cytokines
Source: JCI Insight. 2025 Jul 8;10(16):e174235. doi: 10.1172/jci.insight.174235 (PMC12406723; doi:10.1172/jci.insight.174235)
Supplement: Supporting data values [file jciinsight-10-174235-s125.xlsx]

## Sheet: Figure 1A
Percentage of cells
DN		DP		CD4		CD8		ab T cells
Hem1+/-	Hem1-/-	Hem1+/-	Hem1-/-	Hem1+/-	Hem1-/-	Hem1+/-	Hem1-/-	Hem1+/-	Hem1-/-
3.07	11.5	88	5.99	5.68	55.4	3.23	27.1	6.86	84.8
3.37	3.64	81.9	78.1	10	11	4.68	7.26	11.7	13.2
3.77	4.97	82.8	68.2	8.31	13.9	5.1	12.9	10.6	22.5
3.28	26.3	81.9	20	9.69	31.6	5.17	22	11.8	51.3
3.4	6.54	85.3	61.6	7.88	18.1	3.44	13.8	8.82	24.7
3.29	7.24	87	71.1	6.56	12.3	3.11	9.39	8	14.5
Number of cellls
DN		DP		CD4		CD8		ab T cells
Hem1+/-	Hem1-/-	Hem1+/-	Hem1-/-	Hem1+/-	Hem1-/-	Hem1+/-	Hem1-/-	Hem1+/-	Hem1-/-
1122.15	2340.37	1575416	21223	82593.4	10711.1	1939594	388921	3918549	1200962
2609.51	6193.44	2351785	742310	207898	76509.9	3248340	1014367	8525055	1885637
8520.28	7897.59	2908391	1476353	225011	187565	3772879	2368424	8119623	4230405
17446.2	7776.09	2822696	247480	254646	72025.5	3701950	1343537	8612685	3187311
781006	781006	19594070	7284619	1810097	2140448	790194	1631944	2092484	2945489
2591593	2591593	68531500	2787958	5167432	482305	2449804	368199	6429530	583371

## Sheet: Figure 1B
Percentage of Cells
CD4		CD8		ab T cells
Hem1+/-	Hem1-/-	Hem1+/-	Hem1-/-	Hem1+/-	Hem1-/-
19.3	20.4	4.9	6.67	26.1	27
18.1	24	6.34		25.2	44.7
19.7	21.1	6.74	8.96	26.9	31.5
21.4	13.8	7.17	2.62	29.8	15.2
26	26.1	2.94	6.25	28.3	33.5
14.7	25.1	4.58	14.3	21.1	43.8
Number of cells
CD4		CD8		ab T cells
Hem1+/-	Hem1-/-	Hem1+/-	Hem1-/-	Hem1+/-	Hem1-/-
5663646	3598369	1437920	1176526	8191011	4767519
4747877	4846673	1663068		6818035	9363459
3597126	4251678	1230692	807203	5083282
6214869		2082272		8644593	4859820
	4234986		1014125		5131310
6006332	3082553	1871361	1756196	7724715	5056369

## Sheet: Figure 1C 
Percentage of Cells
CD4		CD8		ab T cells
Hem1+/-	Hem1-/-	Hem1+/-	Hem1-/-	Hem1+/-	Hem1-/-
67.3	36.1	18.1	26	76.1	47.5
51.5	38.5	21.2	40.6	62.1	74.8
56.8	39	21.6	34.1	69.4	72.5
64.8	40.3	19.4	26.5	73.2	42.5
60.7	50.2	17	15.3	69.4	65.8
61.3	27	12	22	58.4	40.3
Number of cells
CD4		CD8		ab T cells
Hem1+/-	Hem1-/-	Hem1+/-	Hem1-/-	Hem1+/-	Hem1-/-
1645021	151030	442420	108775	1947245	212546
1059059	200920	435962	211879	1349549	411425
956120	5372.18	363595	4697.21	1235433	10162.3
831831	304785	249036	200417	1021128	344960
1184864	127715	331840	38925.1	1188061	158866
1599447	246707	313105	201021	1331783	347981

## Sheet: Figure 2B
Percentage of FoxP3+ Cells
Thymus		Spleen		LN
Hem1+/-	Hem1-/-	Hem1+/-	Hem1-/-	Hem1+/-	Hem1-/-
0.34	6.9	8.3	18.5	8.35	13.2
0.66	1.61	11.1	24.3	7.92	24.6
0.44	1.89	8.34	44	9.63	17
0.54	11.1	8.25	13.6	8.64	21.8
0.36	3.07	9.34	22.1
0.46	2.36	9.73	25.5
Number of FoxP3+ Cells
Thymus		Spleen		LN
Hem1+/-	Hem1-/-	Hem1+/-	Hem1-/-	Hem1+/-	Hem1-/-
179269	61540.1	1139841	807036	45427.8	14462.5
412048	199307	995413	1615553	25724.6	38897.2
288226	287601	606946		32345.5	606.742
342490	341919	1085052	863776	22749.9	27255.7
80302.8	305519		959786
349482	80305.3	480704	882062

## Sheet: Figure 2C
% Tfh of CD4+
0.42	6.1
0.52	5.9
0.54	2.16
0.34	4.47
0.63	0.82
0.83	4.85
0.66	4.61
1.09	2.66
# Tfh (x10^5)
Hem1+/-	Hem1-/-
0.686816	7.7958
0.847483	14.0376
0.626049	3.24475
0.632324	17.2402
0.36224	0.337359
0.31376	3.00803
0.211485	*No count data for this sample
0.565452	1.16522

## Sheet: Figure 3A
Percentage of cells
CD4						CD8
Naive		CM		EM		Naive		CM		EM
Hem1+/-	Hem1-/-	Hem1+/-	Hem1-/-	Hem1+/-	Hem1-/-	Hem1+/-	Hem1-/-	Hem1+/-	Hem1-/-	Hem1+/-	Hem1-/-
43.4	4.93	11.4	3.34	27.5	77.6	45.1	15.2	27.9	18.2	16.7	46.3
51.2	0.03	18.7	0.51	27.8	88	53.5	0	32.8	1.83	11.7	89.3
56.1	4.68	16.4	6.54	25.4	76.6	61.4	12.1	25.3	30.2	8.5	42.7
51.6	7.02	21	7.75	22.5	64.1	51.9	38.6	23.9	18.9	11.9	26.7
Number of cells
CD4						CD8
Naive		CM		EM		Naive		CM		EM
Hem1+/-	Hem1-/-	Hem1+/-	Hem1-/-	Hem1+/-	Hem1-/-	Hem1+/-	Hem1-/-	Hem1+/-	Hem1-/-	Hem1+/-	Hem1-/-
2283332	159732	599769	108216	1446811	2514233	593814	154816	367348	185372	219882	471579
2370890	1411.75	865931	23999.8	1287319	4141142	923890	0	566423	2883.05	202047	140686
1964785		574376		889582		663774		273509		91890.5
3141508	279276	1278521	308317	1369843	2550079	1108146	272486	510302	133419	254084	188481

## Sheet: Figure 3B
Percentage of cells
CD4						CD8
Naive		CM		EM		Naive		CM		EM
Hem1+/-	Hem1-/-	Hem1+/-	Hem1-/-	Hem1+/-	Hem1-/-	Hem1+/-	Hem1-/-	Hem1+/-	Hem1-/-	Hem1+/-	Hem1-/-
76.1	24.2	12.7	13.9	8.19	55.7	65.7	12.4	27.1	47.8	3.36	27.8
76.9	21.8	12.6	18.9	7.54	56.2	68.2	22.4	26.4	50.3	2.31	21.9
76	17	11.6	28.9	8.87	52.3	67.2	33.6	20.6	45	3.4	19.8
71	36.1	16.7	14.4	8.93	42.6	63.6	24	28.1	56.2	4.03	12.4
Number of cells
CD4						CD8
Naive		CM		EM		Naive		CM		EM
Hem1+/-	Hem1-/-	Hem1+/-	Hem1-/-	Hem1+/-	Hem1-/-	Hem1+/-	Hem1-/-	Hem1+/-	Hem1-/-	Hem1+/-	Hem1-/-
1251170	35642.3	208802	20472.2	134653	82036.1	291249	13430.2	120135	51771.1	14894.9	30109.6
810642	42949.2	132823	37235.8	79482.9	110722	300136	47357.6	116182	106343	10165.9	46300.5
720402	902.45	109956	1534.17	84078.4	2776.36	245424	1568.16	75234.1	2100.21	12417.3	924.094
584878	109417	137570	43645.6	73562.9	129118	156130	48435.1	68981.7	113419	9893.11	25024.8

## Sheet: Figure 3C
Frequency (%)	Hem1+/-				Hem1-/-
Naive	51.5	61.3	71.7	57.6	8.29	1.89	12.8	7.55
CM	28	23.4	14.8	26.4	13.8	5.24	25.3	11.4
EM	15	11.7	7.99	13	42.1	62.5	35.8	43.9
Naive	67.9	71	69.8	72.7	12.9	19.8	17.7	23
CM	18.3	21.3	25.1	15.1	5.37	10.7	9.23	16.5
EM	10.3	5.1	3.13	9.21	13.6	18.9	20.2	16.9
Cell Number (x10^6)	Hem1+/-				Hem1-/-
Naive	3.50818	4.04549	5.93547	4.8888	0.723638	0.475751	1.33993	1.22408
CM	1.90736	1.54428	1.22517	2.2407	1.20461	1.31901	2.64845	1.84828
EM	1.0218	0.772142	0.661428	1.10337	3.67493	15.7325	3.74762	7.11751
Naive	3.91919	3.96531	5.99585	4.93633	1.56977	3.32127	1.396	2.98319
CM	1.05628	1.18959	2.1561	1.02529	0.653462	1.79483	0.72797	2.14012
EM	0.594516	0.284832	0.268869	0.625359	1.65495	3.1703	1.59317	2.192

## Sheet: Figure 4A
Percentage of cells
DN		DP		CD4		CD8
Control	Hem1fl/flCD4cre	Control	Hem1fl/flCD4cre	Control	Hem1fl/flCD4cre	Control	Hem1fl/flCD4cre
6.21	7.47	67.4	62.9	22.3	21.3	4.07	8.35
6.82	6.27	72.5	67.4	15.1	18.7	5.62	7.55
9.89	9.56	65.6	56.6	18.9	24.5	5.63	9.37
5.02	9.51	74.9	54.5	14.2	25.3	5.88	10.7
6.82	10.6	68	50.4	19.1	27.3	6.06	11.6
6.5	9.72	77	66.5	12.8	18	2.71	4.37
7.32	10.9	73.2	64.9	15.1	18.5	3.21	4.04
8.8	12.2	66.9	61.9	20.3	21.7	2.87	2.85
11.2	10.5	63.1	61.7	22.5	22.7	2.51	4.52
Number of cellls
DN		DP		CD4		CD8
Control	Hem1fl/flCD4cre	Control	Hem1fl/flCD4cre	Control	Hem1fl/flCD4cre	Control	Hem1fl/flCD4cre
2403270	5479843	26083800	46142182	8630100	15625254	1575090	6125393
4843018	4938942	51483700	53091654	10722812	14730177	3990874	5947211
5029856	6069835	33362848	35936472	9612162	15555540	2863305	5949200
3614149	5130835	53924255	29403840	10223290	13649856	4233306	5772864
6940032	5213504	69196800	24788736	19436160	13427232	6166656	5705344
9355565	5658717	111000000	38714476	18423266	10479106	3900551	2544094
7908097	8414265	79080966	50099616	16313150	14281092	3467895	3118682
7053819	5754090	53625057	29194930	16271878	10234733	2300507	1344193
8394021	5780264	47291314	33965930	16862989	12496379	1881160	2488266

## Sheet: Figure 4B
% T cells	Control								Hem1fl/fl CD4Cre
CD4	20.3	18.1	16.4	11.9	16.8	20.8	22.3	18.5	13.5	15.7	12.5	15	12.5	13	17.5	14.1
CD8	11.1	12.7	12.2	7.61	10.7	12.8	12.6	9.11	4.34	6.93	4.86	6.63	4.4	3.28	7.72	4.16
# T cells (x10^6)	Control								Hem1fl/fl CD4Cre
CD4	17.7117	11.403	12.505	10.115	16.38	19.552	15.9445	15.6325	15.3225	14.915	11.875	18.4875	13.5625	16.64	14.0875	22.0665
CD8	9.68475	8.001	9.3025	6.4685	10.4325	12.032	9.009	7.69795	4.9259	6.5835	4.617	8.17147	4.774	4.1984	6.2146	6.5104

[truncated: 37 more sheets: Figure 4C, Figure 5B, Figure 6A, Figure 6B, Figure 6C, Figure 6D, Figure 7A, Figure 7B, Figure 7C, Figure 8A, Figure 8B, Figure 8C, Figure 9A, Figure 9B, Figure 9C, Figure 9D, Figure 9E, Figure 10A, Figure 10B, Figure 10C …]
